# Supplementary material for: Comprehensive identification of a disulfidptosis-associated long non-coding RNA signature to predict the prognosis and treatment options in ovarian cancer
Source: Front Endocrinol (Lausanne). 2024 Sep 13;15:1434705. doi: 10.3389/fendo.2024.1434705 (PMC11427372; doi:10.3389/fendo.2024.1434705)
Supplement: Supplementary file 3 [file Table1.xlsx]

## Sheet: Sheet1
Table S1.30 validated disulfidptosis-related genes.
Gene symbol	Ensembl ID	Physiological functions
FLNA	ENSG00000196924	The encoded protein crosslinks actin filaments and links actin filaments to membrane glycoproteins
FLNB	ENSG00000136068	The encoded protein interacts with glycoprotein Ib alpha as part of the process to repair vascular injuries
MYH9	ENSG00000100345	The encoded protein is a myosin IIA heavy chain that contains an IQ domain and a myosin head-like domain which is involved in several important functions, including cytokinesis, cell motility and maintenance of cell shape.
TLN1	ENSG00000137076	This gene encodes a cytoskeletal protein that is concentrated in areas of cell-substratum and cell-cell contacts.
ACTB	ENSG00000075624	The encoded protein is a major constituent of the contractile apparatus and one of the two nonmuscle cytoskeletal actins that are ubiquitously expressed
MYL6	ENSG00000092841	This gene encodes a myosin alkali light chain that is expressed in smooth muscle and non-muscle tissues.
MYH10	ENSG00000133026	This gene encodes a member of the myosin superfamily that represents a conventional non-muscle myosin.
CAPZB	ENSG00000077549	This gene encodes the beta subunit of the barbed-end actin binding protein, which belongs to the F-actin capping protein family. The capping protein is a heterodimeric actin capping protein that blocks actin filament assembly and disassembly at the fast growing (barbed) filament ends and functions in regulating actin filament dynamics as well as in stabilizing actin filament lengths in muscle and…
DSTN	ENSG00000125868	The product of this gene belongs to the actin-binding proteins ADF family. This family of proteins is responsible for enhancing the turnover rate of actin in vivo.
IQGAP1	ENSG00000140575	This gene encodes a member of the IQGAP family. The protein contains four IQ domains, one calponin homology domain, one Ras-GAP domain and one WW domain. It interacts with components of the cytoskeleton, with cell adhesion molecules, and with several signaling molecules to regulate cell morphology and motility.
ACTN4	ENSG00000130402	This gene encodes a nonmuscle, alpha actinin isoform which is concentrated in the cytoplasm, and thought to be involved in metastatic processes.
PDLIM1	ENSG00000107438	The encoded protein may function as an adapter to bring other LIM-interacting proteins to the cytoskeleton.
CD2AP	ENSG00000198087	This gene encodes a scaffolding molecule that regulates the actin cytoskeleton.
INF2	ENSG00000203485	The protein encoded by this locus may function in polymerization and depolymerization of actin filaments.
SLC7A11	ENSG00000151012	This gene encodes a member of a heteromeric, sodium-independent, anionic amino acid transport system that is highly specific for cysteine and glutamate. In this system, designated Xc(-), the anionic form of cysteine is transported in exchange for glutamate.
PRDX1	ENSG00000117450	This gene encodes a member of the peroxiredoxin family of antioxidant enzymes, which reduce hydrogen peroxide and alkyl hydroperoxides.
SLC3A2	ENSG00000168003	This gene is a member of the solute carrier family and encodes a cell surface, transmembrane protein. The protein exists as the heavy chain of a heterodimer, covalently bound through di-sulfide bonds to one of several possible light chains.
RPN1	ENSG00000163902	The encoded protein is part of an N-oligosaccharyl transferase complex that links high mannose oligosaccharides to asparagine residues found in the Asn-X-Ser/Thr consensus motif of nascent polypeptide chains.
NCKAP1	ENSG00000061676	Contributes to small GTPase binding activity. Involved in Rac protein signal transduction; positive regulation of Arp2/3 complex-mediated actin nucleation; and positive regulation of lamellipodium assembly. Located in extracellular exosome and focal adhesion.
NUBPL	ENSG00000151413	The encoded protein is required for the assembly of the respiratory chain NADH dehydrogenase (complex I), an oligomeric enzymatic complex located in the inner mitochondrial membrane.
NDUFA11	ENSG00000174886	This gene encodes a subunit of the membrane-bound mitochondrial complex I. Complex I is composed of numerous subunits and functions as the NADH-ubiquinol reductase of the mitochondrial electron transport chain.
LRPPRC	ENSG00000138095	This gene encodes a leucine-rich protein that has multiple pentatricopeptide repeats (PPR). The precise role of this protein is unknown but studies suggest it may play a role in cytoskeletal organization, vesicular transport, or in transcriptional regulation of both nuclear and mitochondrial genes
OXSM	ENSG00000151093	The encoded enzyme is required for elongation of fatty acid chains in the mitochondria.
NDUFS1	ENSG00000023228	The encoded protein has NADH dehydrogenase activity and oxidoreductase activity. It transfers electrons from NADH to the respiratory chain. The immediate electron acceptor for the enzyme is believed to be ubiquinone.
GYS1	ENSG00000104812	The protein encoded by this gene catalyzes the addition of glucose monomers to the growing glycogen molecule through the formation of alpha-1,4-glycoside linkages.
WASF2	ENSG00000158195	The gene product is a protein that forms a multiprotein complex that links receptor kinases and actin. Binding to actin occurs through a C-terminal verprolin homology domain in all family members. The multiprotein complex serves to tranduce signals that involve changes in cell shape, motility or function
CYFIP1	ENSG00000273749	The encoded protein is a component of the WAVE regulatory complex (WRC), which promotes actin polymerization. This protein also interacts with the synaptic functional regulator FMR1 protein and translation initiation factor 4E to inhibit protein translation.
ABI2	ENSG00000138443	Enables several functions, including SH3 domain binding activity; identical protein binding activity; and ubiquitin protein ligase binding activity. Contributes to small GTPase binding activity. Involved in Rac protein signal transduction; positive regulation of cellular component organization; and zonula adherens assembly. Acts upstream of or within peptidyl-tyrosine phosphorylation. Located in …
BRK1	ENSG00000254999	Contributes to small GTPase binding activity. Involved in Rac protein signal transduction and positive regulation of cellular component organization.
RAC1	ENSG00000136238	The protein encoded by this gene is a GTPase which belongs to the RAS superfamily of small GTP-binding proteins. Members of this superfamily appear to regulate a diverse array of cellular events, including the control of cell growth, cytoskeletal reorganization, and the activation of protein kinases.
