# Supplementary material for: Comprehensive identification of a disulfidptosis-associated long non-coding RNA signature to predict the prognosis and treatment options in ovarian cancer
Source: Front Endocrinol (Lausanne). 2024 Sep 13;15:1434705. doi: 10.3389/fendo.2024.1434705 (PMC11427372; doi:10.3389/fendo.2024.1434705)
Supplement: Supplementary file 4 [file Table2.xls]

## Sheet: Sheet1
94 lncRNAs significantly correlated with DRGs
AC083805.3
AC087286.2
AC138956.1
AC022868.1
AC023644.1
AC010913.1
AC016586.1
AL590729.1
AC008735.4
AC005884.2
YEATS2-AS1
AC022144.1
AL354864.1
AC026304.1
A1BG-AS1
LINC02298
LINC00339
AL021707.3
PCED1B-AS1
MIR600HG
LINC01023
AC108449.2
NORAD
AL450326.1
AC073896.2
AC022150.2
AC129510.1
AC138932.1
AC135178.4
AL604028.1
PTOV1-AS2
AC113608.1
AC093752.3
ARIH2OS
DHRS4-AS1
AL049840.4
CTBP1-AS
AC073046.1
EBLN3P
AC020765.2
AL606834.2
AC010326.3
AC005261.1
SPAG5-AS1
AL451165.2
AC011476.3
AC062015.1
AC022150.4
FLNB-AS1
AP000695.2
AC245060.2
AC008649.2
LINC00174
AC011465.1
AC112491.1
ENTPD3-AS1
AP000281.2
HCG18
LINC00638
CR936218.1
AL022328.2
AL513165.1
AC015922.2
AC091588.3
AL117209.1
AC007383.1
PTOV1-AS1
AC145098.1
AL139142.1
AC037459.2
ZNF436-AS1
AL359513.1
LINC02604
AC008735.2
AC019117.2
U62317.2
AC008982.2
AC005261.3
AC015977.1
AL035587.1
LINC01614
AC108010.1
AC138956.2
YTHDF3-AS1
AC005498.2
ARHGAP5-AS1
AC008649.1
AC138207.2
AC011479.3
LINC00702
AC090559.1
AC011444.1
AC012313.2
ERVK9-11
